# Supplementary material for: Confocal Laser Endomicroscopy in Brain Metastasis Surgery: A Systematic Review of the Evidence at the Tumor–Brain Interface
Source: J Clin Med. 2026 Jun 7;15(12):4420. doi: 10.3390/jcm15124420 (PMC13301885; doi:10.3390/jcm15124420)
Supplement: Supplementary file 1 [file jcm-15-04420-s001.zip]

Archive with 2 entries (2 files):
- jcm-4308576-supplementary Table S1.pdf
- jcm-4308576-supplementary Table S2.pdf
